# Supplementary material for: Characterizing opioid agonist therapy uptake and factors associated with treatment retention among people with HIV in British Columbia, Canada
Source: Prev Med Rep. 2023 Jun 29;35:102305. doi: 10.1016/j.pmedr.2023.102305 (PMC10382920; doi:10.1016/j.pmedr.2023.102305)
Supplement: Supplementary data 2 [file mmc2.xlsx]

## Sheet: CVD
Cardiovascular Diseases (CVD)
Ischemic heart diseases							Heart Failure							Stroke
Condition	Case Definition	ICD-9/ICD-9-CM codes	ICD-10-CA Codes	Procedure Codes	DINPIN	Reference	Condition	Case Definition	ICD-9/ICD-9-CM codes	ICD-10-CA Codes	Procedure Codes	DINPIN	Reference	Condition	Case Definition	ICD-9/ICD-9-CM codes	ICD-10-CA Codes	Procedure Codes	DINPIN	Reference
Ischemic heart diseases (Acute myocardial infarction (AMI); AMI-Episodic; Angina	Applicable to persons aged 20 years and older 2 physician encounters with Angina ICD-9 code 413 plus 1 prescription in 1 year; OR 1 specialist visit with Angina ICD-9 code 413 plus one prescription in 1 year; OR 2 physician encounters with two ICD 9 codes 410, 411, 412, 413, 414 in 1 year; OR 1 CABG, PCI/PCTA procedure code 1 hospitalization with any IHD code(s)	410-414	I20-I25	CCI (Canadian Classification of Health Interventions) *CABG: 1IJ57LA, 1IJ57VS, 1IJ76 *PCI/PTCA: 1IJ50, 1IJ57G Canadian Classification of Diagnostic, Therapeutic, and Surgical Procedures (CCP): *CABG: 4811, 4812, 4813, 4814, 4815, 4816, 4817, 4819 *PCI/PTCA: 4802, 4803	3662, 14214, 15954, 15962, 37613, 37621, 104736, 125849, 202959, 202967, 202975, 208973, 243116, 279536, 299790, 342734, 441686, 441694, 442925, 446661, 446688, 446696, 458686, 458694, 476579, 476587, 476595, 476609, 525529, 576174, 584223, 584258, 584266, 590673, 590681, 590738, 590746, 602892, 608785, 614262, 658812, 660655, 670944, 677469, 695726, 725242, 740721, 749362, 749370, 749389, 749397…	BC Chronic Disease and Selected Procedure Case Definitions Date Created: June 29, 2015 Last Updated: May 2020 Version: v2018 Chronic Disease Information Working Group. BC Chronic Disease and Selected Procedure Case Definitions version 2016, last updated February 2018. 2015.	Heart Failure	Definition applies to persons aged 1 and older. One hospitalization OR two physician encounters in one year	428	I50	NA	NA	BC Chronic Disease and Selected Procedure Case Definitions Date Created: June 29, 2015 Last Updated: May 2020 Version v2018 Chronic Disease Information Working Group. BC Chronic Disease and Selected Procedure Case Definitions version 2016, last updated February 2018. 2015.	Cerebrovascular accidents Transient ischemic attack (mini stroke/TIA)	definition applies to persons 20 yrs or older; 1 hospitalization with a CVA/TIA diagnostic code; Excluding traumatic brain injuries: Cases occurring on the same day as a traumatic brain injury event are excluded. S02.x*;S06.x;Z50.x;800-804;850-854;V57.x; *S02.0x-S02.9x	362.3;430;431;433.x1;434.x;436 TIA:435	H34.1;I60-I64 (excl. I62) TIA: H34.0, G45.0, G45.1, G45.2, G45.3, G45.8, G45.9	NA	NA	BC Chronic Disease and Selected Procedure Case Definitions Date Created: June 29, 2015 Last Updated: May 2020 Version v2018 Chronic Disease Information Working Group. BC Chronic Disease and Selected Procedure Case Definitions version 2016, last updated February 2018. 2015.

## Sheet: DM
Diabetes Mellitus (DM)
Condition	Case Definition	ICD-9/ICD-9-CM codes	ICD-10-CA Codes	Procedure Codes	DINPIN	Reference	Exclusions: gestational diabetes
Diabetes Mellitus (DM)	The definition applies to persons 1 yrs or older; one hospitalization or two physician encounters in one year with diagnostic code(s) specified; OR two or more insulin prescriptions in one year; OR two or more oral antihyperglycemic (not including metformin) prescriptions in one year; OR one insulin and one oral antihyperglycemic (including metformin) in one year; OR 2 metformin prescriptions and…	250	E10-E11; E13-E14	NA	5894, 6009, 274119, 274127, 275409, 275417, 275425, 446564, 446572, 446580, 446599, 446602, 446610, 513644, 514535, 514551, 539201, 539244, 542911, 542938, 542946, 546348, 552259, 552267, 552275, 554820, 586714, 587737, 612162, 612170, 612189, 612197, 612200, 612219, 612227, 612235, 612243, 612251, 612278, 612359, 614416, 628301, 632651, 632678, 632686, 632694, 644358, 646148, 648094, 650935, 723…	BC Chronic Disease and Selected Procedure Case Definitions Date Created: June 29, 2015 Last Updated: May 2020 Version: v2018 Chronic Disease Information Working Group. BC Chronic Disease and Selected Procedure Case Definitions version 2016, last updated February 2018. 2015.	ICD-9: 641, 642, 643, 644, 645, 646, 647,648, 650, 651, 652, 653, 654, 655, 656, 657,658, 659, 660, 661, 662, 663, 664, 665, 666, 667, 668, 669, 670, 763, V27 ICD-10: O10, O11, O12, O13, O14, O15,O16, O21, O22, O23, O24, O25, O26, O28,O29, O30, O31, O32, O33, O34, O35, O36, O37, O40, O41, O42, O43, O44, O45, O46,O47, O48, O60, O61, O62, O63, O64, O65,O66, O67, O68, O69, O70, O71, O72, O73, O74, O…

## Sheet: COPD
Chronic Obstructive Pulmonary Disease (COPD)
Condition	Case Definition	ICD-9/ICD-9-CM codes	ICD-10-CA Codes	Procedure Codes	DINPIN	Reference
Chronic Obstructive Pulmonary Disease (COPD)	The definition applies to persons aged 35 and older; 1 hospitalization with a COPD diagnostic code OR 2 physician encounters in 1 year with COPD diagnostic code(s)	491, 492, 496	J41, J42, J43, J44	NA	NA	Chronic Disease Information Working Group. BC Chronic Disease and Selected Procedure Case Definitions version 2017, last updated April 2019. 2015.http://www.bccdc.ca/healthprofessionals/ data-reports/chronic-disease-dashboard#Case--Definitions

## Sheet: Liver Diseases
Liver Diseases (LVR)
Cirrhosis							Decompensated Cirrhosis							Chronic liver disease
Condition	Case Definition	ICD-9/ICD-9-CM codes	ICD-10-CA Codes	Procedure Codes	DINPIN	Reference	Condition	Case Definition	ICD-9/ICD-9-CM codes	ICD-10-CA Codes	Procedure Codes	DINPIN	Reference	Condition	Case Definition	ICD-9/ICD-9-CM codes	ICD-10-CA Codes	Procedure Codes	DINPIN	Reference
Cirrhosis	hospitalization with a cirrhosis diagnostic code OR 2 physician encounters in one year	571,456.1, 571.2, 571.5	I85.9, I98.2, K70.3, K71.7, K74.6	NA	NA	Lapointe-Shaw L, Georgie F, Carlone D, et al. Identifying cirrhosis, decompensated cirrhosis and hepatocellular carcinoma in health administrative data: A validation study. PLoS One 2018;13:e0201120. doi:10.1371/journal.pone.0201120	Decompensated Cirrhosis	1 hospitalization with a decompensated cirrhosis diagnostic code OR 2 physician encounters with a decompensated cirrhosis diagnostic code(s) in 1 year	456.0, 456.2, 572.2, 572.3, 572.4, 782.4, 789.5	I85.0, I86.4, I98.20, I98.3, K72.1, K72.9, K76.6, K76.7, R17, R18	NA	NA	Lapointe-Shaw L, Georgie F, Carlone D, et al. Identifying cirrhosis, decompensated cirrhosis and hepatocellular carcinoma in health administrative data: A validation study. PLoS One 2018;13:e0201120. doi:10.1371/journal.pone.0201120	Chronic liver disease (CLD)	1 hospitalization with a CLD diagnostic code OR 2 physician encounters with CLD diagnostic code(s) in 1 year We modified the case definition to “2 physician encounter/year”, as opposed to “1 physician visit”, to allow for a confirmatory visit. We have also removed diagnostic codes that overlap with those in cirrhosis and decompensated cirrhosis.	070.2, 070.3, 070.41, 070.44, 070.51, 070.54, 070.7, 275.0, 573.3	B16, B17.10, B17.11, B18.0, B18.1, B18.2, B19.10, B19.11, B19.20, B19.21, E83.11, K71.6, K75.9	NA	NA	Roberts HW, Utuama OA, Klevens M, et al. The Contribution of Viral Hepatitis to the Burden of Chronic Liver Disease in the United States. Am J Gastroenterol 2014;109:387–93. doi:10.1038/ajg.2013.477
